# Supplementary material for: Coating Methods of Carbon Nonwovens with Cross-Linked Hyaluronic Acid and Its Conjugates with BMP Fragments
Source: Polymers (Basel). 2023 Mar 21;15(6):1551. doi: 10.3390/polym15061551 (PMC10054264; doi:10.3390/polym15061551)
Supplement: Supplementary file 1 [file polymers-15-01551-s001.zip]

Archive with 1 entries (1 files):
- polymers-2218281-supplementary.pdf
